# Supplementary material for: Leukocyte dynamics in Cynomolgus monkeys following heterotopic heart allotransplantation under costimulation pathway blockade
Source: Front Immunol. 2025 Oct 10;16:1664463. doi: 10.3389/fimmu.2025.1664463 (PMC12549273; doi:10.3389/fimmu.2025.1664463)
Supplement: Supplementary file 1 [file DataSheet1.zip]

Archive with 1 entries (1 files):
- SI 1/SI - 1.docx
